# Supplementary material for: Theoretical Investigation of Iridium Complex with Aggregation-Induced Emission Properties
Source: Molecules. 2024 Jan 24;29(3):580. doi: 10.3390/molecules29030580 (PMC10856369; doi:10.3390/molecules29030580)
Supplement: Supplementary file 1 [file molecules-29-00580-s001.zip]

Archive with 1 entries (1 files):
- molecules-2783973-supplementary.pdf
